# Supplementary material for: Modulation of Cellular MicroRNA by HIV-1 in Burkitt Lymphoma Cells—A Pathway to Promoting Oncogenesis
Source: Genes (Basel). 2021 Aug 24;12(9):1302. doi: 10.3390/genes12091302 (PMC8468732; doi:10.3390/genes12091302)
Supplement: Supplementary file 1 [file genes-12-01302-s001.zip]

Archive with 1 entries (1 files):
- genes-1318761-supplementary.pdf
